# Supplementary material for: Progressive Supranuclear palsy (PSP) disease progression, management, and healthcare resource utilization: a retrospective observational study in the US and Canada
Source: Orphanet J Rare Dis. 2024 May 23;19:215. doi: 10.1186/s13023-024-03168-z (PMC11112758; doi:10.1186/s13023-024-03168-z)
Supplement: Supplementary file 1 — Additional file 1. Targeted list of PSP symptoms [file 13023_2024_3168_MOESM1_ESM.xlsx]

## Sheet: targetedSymptoms
PSP Symptoms
Axial rigidity
Behavioral changes
Bradykinesia
Cognitive impairment
Difficulty swallowing
First fall
Impaired or weak eye movements
Irritability
Levodopa resistance
Limitation in vertical gaze
Mobility problems
Photophobia
Postural instability
Sexual dysfunction
Speech problems
Tremor
Unsteady gait
Urinary incontinence
Withdrawal
