# Supplementary material for: Progressive Supranuclear palsy (PSP) disease progression, management, and healthcare resource utilization: a retrospective observational study in the US and Canada
Source: Orphanet J Rare Dis. 2024 May 23;19:215. doi: 10.1186/s13023-024-03168-z (PMC11112758; doi:10.1186/s13023-024-03168-z)
Supplement: Supplementary file 2 — Additional file 2 Number and percent of participants with given symptom presentation, prediagnosis, month of diagnosis, postdiagnosis, or at any time, as documented in the medical records (n=72) [file 13023_2024_3168_MOESM2_ESM.xlsx]

## Sheet: sympPresentation
	Onset relative to diagnosis
Symptom	Before diagnosis	Month of diagnosis	After diagnosis	Unknown	Total
First fall	57 (79.2%)	3 (4.2%)	3 (4.2%)	7 (9.7%)	70 (97.2%)
Unsteady gait	49 (68.1%)	5 (6.9%)	2 (2.8%)	11 (15.3%)	67 (93.1%)
Mobility problems	37 (51.4%)	6 (8.3%)	8 (11.1%)	12 (16.7%)	63 (87.5%)
Speech problems	34 (47.2%)	8 (11.1%)	6 (8.3%)	9 (12.5%)	57 (79.2%)
Bradykinesia	25 (34.7%)	8 (11.1%)	13 (18.1%)	10 (13.9%)	56 (77.8%)
Limitation in vertical gaze	15 (20.8%)	17 (23.6%)	12 (16.7%)	11 (15.3%)	55 (76.4%)
Impaired or weak eye movements	20 (27.8%)	18 (25%)	6 (8.3%)	7 (9.7%)	51 (70.8%)
Difficulty swallowing	22 (30.6%)	5 (6.9%)	12 (16.7%)	8 (11.1%)	47 (65.3%)
Cognitive impairment	24 (33.3%)	3 (4.2%)	10 (13.9%)	7 (9.7%)	44 (61.1%)
Postural instability	15 (20.8%)	6 (8.3%)	6 (8.3%)	11 (15.3%)	38 (52.8%)
Tremor	23 (31.9%)	2 (2.8%)	6 (8.3%)	7 (9.7%)	38 (52.8%)
Axial rigidity	9 (12.5%)	10 (13.9%)	11 (15.3%)	3 (4.2%)	33 (45.8%)
Urinary incontinence	18 (25%)	1 (1.4%)	12 (16.7%)	2 (2.8%)	33 (45.8%)
Behavioral changes	9 (12.5%)	2 (2.8%)	3 (4.2%)	7 (9.7%)	21 (29.2%)
Irritability	7 (9.7%)	1 (1.4%)	6 (8.3%)	2 (2.8%)	16 (22.2%)
Sexual dysfunction	3 (4.2%)	3 (4.2%)	0 (0%)	3 (4.2%)	9 (12.5%)
Withdrawal	2 (2.8%)	2 (2.8%)	3 (4.2%)	1 (1.4%)	8 (11.1%)
Levodopa resistance	2 (2.8%)	2 (2.8%)	3 (4.2%)	0 (0%)	7 (9.7%)
Photophobia	4 (5.6%)	1 (1.4%)	2 (2.8%)	0 (0%)	7 (9.7%)
