# Supplementary material for: Progressive Supranuclear palsy (PSP) disease progression, management, and healthcare resource utilization: a retrospective observational study in the US and Canada
Source: Orphanet J Rare Dis. 2024 May 23;19:215. doi: 10.1186/s13023-024-03168-z (PMC11112758; doi:10.1186/s13023-024-03168-z)
Supplement: Supplementary file 3 — Additional file 3 Number of participants with documentation of comorbidities at any time pre- or postdiagnosis (n=72). Only comorbidities affecting three or more patients are shown [file 13023_2024_3168_MOESM3_ESM.xlsx]

## Sheet: comorbs
Comorbidity	Total
Any comorbidity	68 (94.4%)
Hypertension	37 (51.4%)
Depression	32 (44.4%)
Anxiety	21 (29.2%)
Hyperlipidemia	21 (29.2%)
GERD	16 (22.2%)
Cancer	15 (20.8%)
Sleep apnea	15 (20.8%)
Diabetes	13 (18.1%)
Arthritis	12 (16.7%)
Cerebrovascular disease	12 (16.7%)
Insomnia	12 (16.7%)
Hypothyroidism	9 (12.5%)
Cataracts	8 (11.1%)
Hypercholesterolemia	8 (11.1%)
Kidney failure / renal disease	7 (9.7%)
Benign prostatic hyperplasia	5 (6.9%)
Vitamin D deficiency	5 (6.9%)
Asthma	4 (5.6%)
Atrial fibrillation	4 (5.6%)
Back pain	4 (5.6%)
Coronary heart disease	4 (5.6%)
Dementia	4 (5.6%)
Diverticular disease	4 (5.6%)
Migraines	4 (5.6%)
Mood disorder	4 (5.6%)
Parkinson's disease	4 (5.6%)
COPD	3 (4.2%)
Erectile dysfunction	3 (4.2%)
Osteopenia	3 (4.2%)
Retinal detachment	3 (4.2%)
