# Supplementary material for: Progressive Supranuclear palsy (PSP) disease progression, management, and healthcare resource utilization: a retrospective observational study in the US and Canada
Source: Orphanet J Rare Dis. 2024 May 23;19:215. doi: 10.1186/s13023-024-03168-z (PMC11112758; doi:10.1186/s13023-024-03168-z)
Supplement: Supplementary file 4 — Additional file 4. Participant use of healthcare resources at different timepoints prediagnosis and postdiagnosis (n=72). One year prediagnosis and up to 1 year postdiagnosis exclude data from the month of diagnosis [file 13023_2024_3168_MOESM4_ESM.xlsx]

## Sheet: HRU_npct
	Time relative to diagnosis
	1 year prediagnosis	Month of diagnosis	1 year postdiagnosis	2 years postdiagnosis	Any time
Medications	34 (47.2%)	20 (27.8%)	43 (59.7%)	16 (22.2%)	72 (100%)
Imaging	53 (73.6%)	12 (16.7%)	42 (58.3%)	21 (29.2%)	71 (98.6%)
Assistive devices	22 (30.6%)	7 (9.7%)	21 (29.2%)	8 (11.1%)	65 (90.3%)
Supportive care	8 (11.1%)	5 (6.9%)	15 (20.8%)	5 (6.9%)	62 (86.1%)
Surgeries and procedures	23 (31.9%)	4 (5.6%)	16 (22.2%)	8 (11.1%)	61 (84.7%)
ER visit	18 (25%)	2 (2.8%)	17 (23.6%)	9 (12.5%)	39 (54.2%)
Therapy	13 (18.1%)	3 (4.2%)	16 (22.2%)	4 (5.6%)	35 (48.6%)
ER to hospital admission	8 (11.1%)	2 (2.8%)	6 (8.3%)	3 (4.2%)	23 (31.9%)
Direct hospital admission	2 (2.8%)	0 (0%)	2 (2.8%)	2 (2.8%)	13 (18.1%)
